# Supplementary material for: Metabolic Profile of Patients with Smith-Magenis Syndrome: An Observational Study with Literature Review
Source: Children (Basel). 2023 Aug 25;10(9):1451. doi: 10.3390/children10091451 (PMC10527612; doi:10.3390/children10091451)
Supplement: Supplementary file 1 [file children-10-01451-s001.zip]

Archive with 1 entries (1 files):
- children-2525839-supplementary.pdf
